# Supplementary material for: Microfabrication of a Chamber for High-Resolution, In Situ Imaging of the Whole Root for Plant–Microbe Interactions
Source: Int J Mol Sci. 2021 Jul 23;22(15):7880. doi: 10.3390/ijms22157880 (PMC8348081; doi:10.3390/ijms22157880)
Supplement: Supplementary file 1 [file ijms-22-07880-s001.zip]

Archive with 1 entries (1 files):
- ijms-1302457-supplementary.pdf
